# Supplementary material for: Study for Evaluation of Hydrogels after the Incorporation of Liposomes Embedded with Caffeic Acid
Source: Pharmaceuticals (Basel). 2022 Jan 31;15(2):175. doi: 10.3390/ph15020175 (PMC8875116; doi:10.3390/ph15020175)
Supplement: Supplementary file 1 [file pharmaceuticals-15-00175-s001.zip]

Archive with 1 entries (1 files):
- pharmaceuticals-1527890-supplementary.pdf
